# Supplementary material for: Solvatochromism, Acidochromism and Photochromism of the 2,6-Bis(4-hydroxybenzylidene) Cyclohexanone Derivative
Source: Int J Mol Sci. 2023 Mar 9;24(6):5286. doi: 10.3390/ijms24065286 (PMC10049195; doi:10.3390/ijms24065286)
Supplement: Supplementary file 1 [file ijms-24-05286-s001.zip]

Archive with 1 entries (1 files):
- ijms-2209831-supplementary.pdf
